# Supplementary material for: Multifunctional Properties of Polyhedral Oligomeric Silsesquioxanes (POSS)-Based Epoxy Nanocomposites
Source: Polymers (Basel). 2023 May 13;15(10):2297. doi: 10.3390/polym15102297 (PMC10222506; doi:10.3390/polym15102297)
Supplement: Supplementary file 1 [file polymers-15-02297-s001.zip]

Archive with 1 entries (1 files):
- polymers-2378028-supplementary.pdf
